# Supplementary material for: Dynamics of Auxin and Cytokinin Metabolism during Early Root and Hypocotyl Growth in Theobroma cacao
Source: Plants (Basel). 2021 May 12;10(5):967. doi: 10.3390/plants10050967 (PMC8151989; doi:10.3390/plants10050967)
Supplement: Supplementary file 1 [file plants-10-00967-s001.zip]

Archive with 1 entries (1 files):
- plants-1128934-supplementary.pdf
